# Supplementary material for: Oxidative Implications of Substituting a Conserved Cysteine Residue in Sugar Beet Phytoglobin BvPgb 1.2
Source: Antioxidants (Basel). 2022 Aug 20;11(8):1615. doi: 10.3390/antiox11081615 (PMC9404779; doi:10.3390/antiox11081615)
Supplement: Supplementary file 1 [file antioxidants-11-01615-s001.zip]

Archive with 1 entries (1 files):
- antioxidants-1816760-supplementary.pdf
